# Supplementary material for: Identification and characterization of the KNOTTED1-like homeobox as an active regulator of leaf development in chickpea
Source: Front Plant Sci. 2026 Mar 17;17:1803976. doi: 10.3389/fpls.2026.1803976 (PMC13036137; doi:10.3389/fpls.2026.1803976)
Supplement: Supplementary file 3 [file Table1.xlsx]

## Sheet: Hoja1
Supplementary Table S1. Summary of variant calling results relative to the Cicer arietinum reference genome (ASM33114v1).
	WR315 (CL)	CA2990 (SL)	NH-5 (CL)	NH-6 (SL)	Total	Shared
SNP	466022	404920	405491	397437	656815	229521
INDEL	136134	112060	120046	116009	209039	51792
Total	602156 (69.5%)	516980 (59.7%)	525537 (60.7%)	513446 (59.3%)	865854	281313 (32.5%)
